# Supplementary material for: SNPtotree—Resolving the Phylogeny of SNPs on Non-Recombining DNA
Source: Genes (Basel). 2023 Sep 22;14(10):1837. doi: 10.3390/genes14101837 (PMC10606150; doi:10.3390/genes14101837)
Supplement: Supplementary file 1 [file genes-14-01837-s001.zip]

Archive with 3 entries (3 files):
- Supplementary_Files/SNPtotree_SupplementaryMaterial1.pdf
- Supplementary_Files/Supplementary_Figures1-4.pdf
- Supplementary_Files/Supplementary_Table1.xlsx
